# Supplementary material for: Circular RNA and mRNA profiling reveal competing endogenous RNA networks during avian leukosis virus, subgroup J-induced tumorigenesis in chickens
Source: PLoS One. 2018 Oct 4;13(10):e0204931. doi: 10.1371/journal.pone.0204931 (PMC6171863; doi:10.1371/journal.pone.0204931)
Supplement: S1 Table — (XLS) [file pone.0204931.s001.xls]

## Sheet: GO enrichment of mRNAs
#	GO_ID	Term	Number_of_diff_exp_gene_In_Term(84)	Number_of_Gene_In_Term(2350)	P-Value	Correct_P-Value
1	GO:0031146	SCF-dependent proteasomal ubiquitin-dependent protein catabolic process	1	7	0.000126372	0.00126372
2	GO:0035518	histone H2A monoubiquitination	1	7	0.000126372	0.00126372
3	GO:0006417	regulation of translation	1	7	0.00185197	0.00925984
4	GO:0010501	RNA secondary structure unwinding	1	7	0.00185197	0.00925984
5	GO:0033962	cytoplasmic mRNA processing body assembly	1	7	0.00185197	0.00925984
6	GO:0006457	protein folding	1	7	0.00341694	0.00964941
7	GO:0030198	extracellular matrix organization	1	7	0.00341694	0.00964941
8	GO:0034504	protein localization to nucleus	1	7	0.00341694	0.00964941
9	GO:0045109	intermediate filament organization	1	7	0.00341694	0.00964941
10	GO:0060717	chorion development	1	7	0.00341694	0.00964941
11	GO:0090084	negative regulation of inclusion body assembly	1	7	0.00341694	0.00964941
12	GO:0008360	regulation of cell shape	1	7	0.00436765	0.00964941
13	GO:0032781	positive regulation of ATPase activity	1	7	0.00436765	0.00964941
14	GO:0043154	negative regulation of cysteine-type endopeptidase activity involved in apoptotic process	1	7	0.00436765	0.00964941
15	GO:0002329	pre-B cell differentiation	1	7	0.00542779	0.00964941
16	GO:0031467	Cul7-RING ubiquitin ligase complex	1	7	0.000126372	0.00126372
17	GO:0031519	PcG protein complex	1	7	0.000376918	0.00335039
18	GO:0010494	cytoplasmic stress granule	1	7	0.000749464	0.00599571
19	GO:0000932	cytoplasmic mRNA processing body	1	7	0.00185197	0.00925984
20	GO:0019005	SCF ubiquitin ligase complex	1	7	0.00185197	0.00925984
21	GO:0005615	extracellular space	1	7	0.00341694	0.00964941
22	GO:0016020	membrane	2	7	0.00769136	0.0125573
23	GO:0005813	centrosome	1	7	0.0157458	0.0225969
24	GO:0030018	Z disc	1	7	0.0157458	0.0225969
25	GO:0005829	cytosol	2	7	0.0158178	0.0225969
26	GO:0005783	endoplasmic reticulum	1	7	0.0176105	0.0242903
27	GO:0005576	extracellular region	1	7	0.0195672	0.0265318
28	GO:0048471	perinuclear region of cytoplasm	1	7	0.0237494	0.0296867
29	GO:0004004	ATP-dependent RNA helicase activity	1	7	0.00185197	0.00925984
30	GO:0031072	heat shock protein binding	1	7	0.00341694	0.00964941
31	GO:0051082	unfolded protein binding	1	7	0.00341694	0.00964941
32	GO:0001671	ATPase activator activity	1	7	0.00436765	0.00964941
33	GO:0003705	transcription factor activity, RNA polymerase II distal enhancer sequence-specific binding	1	7	0.00542779	0.00964941
34	GO:0004842	ubiquitin-protein transferase activity	1	7	0.00542779	0.00964941
35	GO:0051087	chaperone binding	1	7	0.00659534	0.0109922
36	GO:0003723	RNA binding	1	7	0.0107225	0.016185
37	GO:0000981	RNA polymerase II transcription factor activity, sequence-specific DNA binding	1	7	0.0176105	0.0242903
38	GO:0000978	RNA polymerase II core promoter proximal region sequence-specific DNA binding	1	7	0.0237494	0.0296867
39	GO:0003682	chromatin binding	1	7	0.0410236	0.0497256
