# Supplementary material for: Circular RNA and mRNA profiling reveal competing endogenous RNA networks during avian leukosis virus, subgroup J-induced tumorigenesis in chickens
Source: PLoS One. 2018 Oct 4;13(10):e0204931. doi: 10.1371/journal.pone.0204931 (PMC6171863; doi:10.1371/journal.pone.0204931)
Supplement: S2 Table — (XLS) [file pone.0204931.s002.xls]

## Sheet: KEGG of miRNA targets
#	Pathway ID	Pathway	Target genes with pathway annotation (108)	All genes of the species with pathway annotation (8031)	Pvalue	Qvalue(multiple testing p-value correction)
1	path:gga04012	ErbB signaling pathway	5	49	0.0115881	0.0369369
2	path:gga04622	RIG-I-like receptor signaling pathway	3	49	0.0106767	0.0363008
3	path:gga05168	Herpes simplex infection	6	49	0.00848315	0.0309029
4	path:gga04630	Jak-STAT signaling pathway	5	49	0.00756101	0.0296624
5	path:gga04320	Dorso-ventral axis formation	3	49	0.00751501	0.0296624
6	path:gga04620	Toll-like receptor signaling pathway	5	49	0.00529376	0.0245438
7	path:gga04114	Oocyte meiosis	6	49	0.00371021	0.0189221
8	path:gga00532	Glycosaminoglycan biosynthesis - chondroitin sulfate / dermatan sulfate	2	49	0.0031639	0.0179288
9	path:gga04141	Protein processing in endoplasmic reticulum	7	49	0.00143042	0.00911891
10	path:gga04910	Insulin signaling pathway	7	49	0.00126556	0.00911891
11	path:gga04270	Vascular smooth muscle contraction	8	49	0.000692508	0.00588632
12	path:gga04068	FoxO signaling pathway	8	49	0.000612611	0.00588632
13	path:gga04914	Progesterone-mediated oocyte maturation	6	49	0.000610652	0.00588632
14	path:gga04120	Ubiquitin mediated proteolysis	9	49	0.000421755	0.00588632
15	path:gga04350	TGF-beta signaling pathway	5	49	0.000270981	0.00588632
16	path:gga04150	mTOR signaling pathway	7	49	0.000128489	0.00588632
